# Supplementary material for: Microarray-Based Avidity Assay for Assessment of Thyroid Autoantibodies
Source: Diagnostics (Basel). 2025 Jan 31;15(3):341. doi: 10.3390/diagnostics15030341 (PMC11817500; doi:10.3390/diagnostics15030341)
Supplement: Supplementary file 1 [file diagnostics-15-00341-s001.zip]

Archive with 3 entries (3 files):
- Figure S1 last version.pdf
- Figure S2 new.pdf
- Supplementary file S1.pdf
